# Supplementary material for: Prevalence Trend and Disparities in Rheumatoid Arthritis among US Adults, 2005–2018
Source: J Clin Med. 2021 Jul 26;10(15):3289. doi: 10.3390/jcm10153289 (PMC8348893; doi:10.3390/jcm10153289)
Supplement: Supplementary file 1 [file jcm-10-03289-s001.zip]

Archive with 1 entries (1 files):
- jcm-1279949-supplementary.pdf
